# Supplementary material for: Prelimbic cortex is involved in the regulation of morphine-induced conditioned place preference in both resistant and sensitive mice
Source: Sci Rep. 2025 Feb 15;15:5596. doi: 10.1038/s41598-025-87084-7 (PMC11829983; doi:10.1038/s41598-025-87084-7)
Supplement: Supplementary file 1 — Supplementary Material 1 [file 41598_2025_87084_MOESM1_ESM.xlsx]

## Sheet: Sheet1
Table S1 List of significantly different genes (DEGs)
Up		Down
Gene ID	Gene Symbol	Gene ID	Gene Symbol
108143	Taf9	100038514	Gm11837
20302	Ccl3	100043123	Cd300ld4
20306	Ccl7	100294583	Alkal2
68592	Syf2	100534296	Gm9805
67390	Mrm3	100861708	Gm21154
22320	Vamp8	100862468	LOC100862468
12960	Crybb1	101055907	Gm15246
381356	Cacfd1	102632693	Gm30698
67941	Rps27l	102634429	Gm6569
223696	Tomm22	104910	Slc25a47
57319	Smpdl3a	106648	Cyp4f15
494468	Armcx5	109275	Actr5
66596	Gtf3a	109979	Art3
227154	Stradb	115485636	LOC115485636
66278	Smim20	116731	Pcdha1
13495	Drg2	11829	Aqp4
66521	Rwdd1	12044	Bcl2a1a
381038	Parl	12398	Cbfa2t3
67860	S100a16	12516	Cd7
66258	Mrps17	12614	Celsr1
76938	Rbm17	13123	Cyp7b1
69440	Dennd6b	13134	Dach1
67123	Ubap1	13176	Dcc
71986	Ddx28	140498	Rxfp2
66464	Taf12	142687	Asb14
66374	2310011J03Rik	14615	Gjc1
72621	Pdzd11	14916	Guca2b
83433	Trem2	15563	Htr5a
58520	Erg28	16156	Il11
66381	Rnf113a2	16541	Napsa
69792	Med6	17084	Ly86
73827	Tmem198b	17122	Mxd4
19729	Slc50a1	17681	Msc
14961	H2-Ab1	18610	Pdyn
216363	Rab3ip	192163	Pcdha3
68043	Eef1akmt1	19289	Igdcc3
30056	Timm9	19418	Rasgrf2
17826	Fam89b	20452	St8sia4
19286	Pts	20521	Slc22a12
67609	4930453N24Rik	20540	Slc7a7
67865	Rgs10	20605	Sstr1
195646	Hs3st2	20663	Sos2
52713	Ccdc59	207618	Zfp804b
12304	Pdia4	209601	Erich3
66249	Pno1	210853	Zfp947
30059	Timm10	211978	Zfyve26
70796	Zdhhc1	214791	Sertad4
109785	Pgm3	215951	Afg1l
100210	Gpn2	216543	Cep68
68550	Tefm	217325	Llgl2
271711	Tmem169	218030	Pou6f2
17135	Mafk	219149	Xkr6
56844	Tssc4	21934	Tnfrsf11a
11881	Arsb	22094	Tshb
227615	Tmem203	22127	Tsx
101568	Vrk3	22294	Uxt
106073	Mfsd5	22421	Wnt7a
17765	Mtf2	225192	Hrh4
28028	Mrpl50	22758	Zscan12
276846	Pigs	228942	Cbln4
93696	Chrac1	230316	Megf9
20304	Ccl5	231999	Plekha8
53413	Exoc7	233246	Ano5
140742	Sesn1	234344	Naf1
69072	Ebna1bp2	237010	Klhl4
68021	Bphl	237926	Rsad1
101206	Tada3	238384	Slc24a4
110052	Dek	240255	Ythdc2
67398	Srpr	240322	Adamts19
19044	Ppox	242466	Zfp462
16176	Il1b	242669	Azin2
103468	Nup107	243771	Parp12
227659	Slc2a6	243910	Nfkbid
81018	Rnf114	245578	Pcdh11x
66161	Pop4	257633	Acsf3
23833	Cd52	260298	Fev
58187	Cldn10	26358	Aldh1a7
76563	Qrsl1	26549	Itgb1bp2
224630	Bnip1	268510	Mgat5b
13169	Dbnl	268936	Brpf3
574437	Xlr3b	270190	Ephb1
217038	Mrm1	27222	Atp1a4
66593	Diablo	272322	Arntl2
114255	Dok4	272589	Tbcel
58248	1700123O20Rik	27274	Zfp354b
227622	Paxx	277978	Exoc3l
432442	Akap7	280408	Rilp
74244	Atg7	30956	Aass
76804	Kdm4c	319190	H2bc21
59027	Nampt	320237	Smim10l2a
12558	Cdh2	320343	Lypd6
12015	Bad	320696	Ccdc158
102216272	Ak6	330998	Ankrd34c
50762	Fbxo6	380601	Fastkd5
98170	Tmem132a	380698	Obscn
56470	Rgs19	381270	Marchf4
66606	Lrrc57	381933	Spef1l
66948	Acad8	382010	Cep44
59048	C1galt1c1	382077	Ccdc33
23912	Rhof	434377	Zfp560
67898	Pef1	50501	Prok2
52633	Nit2	51960	Kctd18
21881	Tkt	545279	Ms4a15
56321	Aatf	54711	Plagl2
13345	Twist2	56491	Vapb
22351	Vill	56523	Pmfbp1
12475	Cd14	574428	Zmynd15
20725	Serpinb8	57775	Usp29
101513	Mob2	58227	Fam184b
11857	Arhgdib	58992	F12
216853	Wrap53	59012	Moxd1
67797	Snrnp48	60455	Pgap6
217664	Mgat2	621628	Cldn20
71268	Lrrfip2	64707	Suv39h2
20603	Sms	65971	Tbata
55927	Hes6	66578	Mis18a
15893	Ica1	67062	Slc25a53
67933	Hcfc2	67101	2310039H08Rik
22040	Trex1	67161	Sclt1
13723	Emb	67383	Carnmt1
69724	Rnaseh2a	67733	Itgb3bp
66966	Trit1	68159	Stx19
76633	Lrmda	68241	Mcrip2
78795	Armc9	68528	Smim6
55980	Impa1	69149	Kbtbd3
100504116	Brd3os	69479	1700029J07Rik
70349	Copb1	69528	1700030J22Rik
668218	Bin2	69903	Rasip1
20296	Ccl2	70240	Ufsp1
19655	Rbmx	70598	Filip1
57442	Kcne3	71130	Sh2d6
71923	Borcs6	71761	Amdhd1
16649	Kpna4	71836	Shcbp1l
18640	Pfkfb2	74769	Pik3cb
230649	Atpaf1	75740	Egfem1
17283	Men1	76142	Ppp1r14c
22248	Unc119	76282	Gpt
100604	Lrrc8c	80891	Fcrls
14874	Gstz1	83382	Siglece
18194	Nsdhl	97031	Tprn
73112	Abracl	97122	H4c14
100608	Noc4l	99100	Cep152
66832	Rsph3a	117600	Srgap1
170763	Zfp87	19090	Prkdc
236539	Phgdh	240283	Dmxl1
330171	Kctd10	70920	Tex47
93878	Pcdhb7	20741	Sptb
71844	Nupl1	20980	Syt2
330064	Slc5a6	21414	Tcf7
14865	Gstm4	22762	Zfpm2
17939	Naga	229541	Dennd4b
67561	Wdr48	56533	Rgs17
338359	Supv3l1	70640	Dcp2
22092	Rsph1	74229	Paqr8
16168	Il15	102634333	1110002E22Rik
17299	Mettl1	12815	Col11a2
217232	Cdc27	241062	Pgap1
236451	Phf11b	242748	Disp3
14375	Xrcc6	320051	Exph5
66583	Exosc1	330119	Adamts3
103765	Tmem17	330267	Thsd7a
66531	Cmc2	331461	Il1rapl1
333433	Gpd1l	382236	Brwd3
218138	Gmds	545975	Cers3
15959	Ifit3	57753	Noc3l
100037258	Dnajc3	668501	Zfp507
67238	Fam220a	71481	Alpk1
109050	Inka2	72747	Ttc39c
98365	Slamf9	93681	Zkscan8
12386	Ctnna2	109267	Ssc4d
56722	Litaf	12161	Bmp6
74191	P2ry13	192174	Rwdd4a
16391	Irf9	193452	Zfp184
68040	Zfp593	217057	Ptrh2
230103	Npr2	228491	Zfp770
211548	Nomo1	232855	Zfp772
23894	Gtf2h2	234889	Gucy1a2
232314	Ppp4r2	252966	Cables2
17907	Mylpf	269529	Fbxo10
22260	Nr1h2	30806	Adamts8
14960	H2-Aa	319880	Tmcc3
103844	Inca1	432779	Lrrc14b
240843	Brinp2	442801	Arhgef15
68277	2310057M21Rik	66686	Dcbld1
66412	Arrdc4	100503041	Pdzd7
80719	Igsf6	103534	Mgat4b
27965	Spg21	105193	Nhlrc1
56012	Pgam2	13389	Dll3
66311	Cenpw	16404	Itga7
319415	Hs3st5	223827	Gxylt1
110960	Tars	27386	Npas3
103737	Pex12	381338	Lonrf2
76261	0610040J01Rik	436090	Gpr62
66603	Gemin2	50799	Slc25a13
72148	Tdrp	71653	Shtn1
21926	Tnf	75540	Fpgt
100855	Tbc1d14	80877	Lrba
98303	D630023F18Rik	83922	Cep41
16145	Igtp	105246049	Gm41408
100038882	Isg15	12686	Elovl3
70599	Itprid2	14706	Gng4
15200	Hbegf	15560	Htr2c
102566	Ano10	215798	Adgrg6
52653	Nudcd2	234515	Inpp4b
70835	Prss22	235379	Gldn
216019	Hkdc1	385668	Lca5l
74412	Gle1	93876	Pcdhb5
70839	P2ry12	100041677	Zfp984
93880	Pcdhb9	107239	Carns1
21463	Tcp11	114674	Gtf2ird2
19073	Srgn	12051	Bcl3
67489	Ap4b1	13447	Doc2b
17079	Cd180	13599	Ecel1
269831	Tspan12	16874	Lhx6
57373	Akip1	212198	Wdr25
74335	Xrcc3	212647	Aldh4a1
50771	Atp9b	228543	Rhov
105855	Nckap1l	239552	Apol8
16859	Lgals9	241943	Ccdc144b
17972	Ncf4	319565	Syne2
68119	Cmtm3	53859	Map3k14
20912	Stxbp3	57738	Slc15a2
56380	Arid3b	67785	Zmym4
217365	Nploc4	74479	Snx11
68385	Tlcd1	94187	Zfp423
78709	Spink8	12296	Cacnb2
212862	Chpt1	12896	Cpt2
18759	Prkci	15482	Hspa1l
68980	Wdr53	18386	Oprd1
20556	Slfn2	20499	Slc12a7
230917	Tmem201	211949	Spsb4
70427	Mier2	212706	N4bp3
170706	Tmem37	21646	Tcte2
213350	Gatd1	263876	Spata2
67027	Mkrn2	269994	Gsg1l
72780	Rspo3	319742	Mpzl3
67727	Stx17	320487	Heatr5a
102423	Hinfp	406218	Panx2
68067	Mrnip	67872	Nsmce4a
20355	Sema4f	78802	Ttc30a1
216011	Lrrc20	102637366	Gm10037
75717	Cul5	105841	Dennd3
57248	Ly6i	115487803	Gm51918
28030	Gfm1	115488029	LOC115488029
26410	Map3k8	14859	Gsta3
233058	Zfp420	16469	Jrk
17314	Mgmt	16538	Kcns1
384763	Zfp667	170722	Nxf7
212986	Scfd2	21750	Terf2
234595	Slc38a7	230163	Aldob
101861	Ints4	237038	Nox1
70178	Abhd17c	269955	Rccd1
21681	Alyref	319713	Ablim3
215015	Fam20b	50769	Atp8a2
12531	Cdc25b	66932	Rexo1
71448	Tmem80	74762	Mdga1
268482	Krt12	76482	Rmc1
13714	Elk4	77015	Mpped2
72469	Plcd3	19696	Rel
225358	Fam13b	227210	Ccnyl1
13805	Eng	246696	Slc25a28
66102	Cxcl16	320360	Ric3
53412	Ppp1r3c	380713	Scarf1
320078	Olfml2b	52466	Slc46a1
66294	Fam3a	54712	Plxnc1
56353	Rybp	631624	Gm7072
58238	Fam181b	70454	Cenpl
59040	Rhot1	73287	Cabcoco1
212503	Paox	99003	Qser1
215446	Entpd3	12487	Cd28
76829	Dok5	14528	Gch1
212390	Klhl32	14634	Gli3
11428	Aco1	14805	Grik1
330914	Arhgap32	16818	Lck
106565	Dlk2	210417	Thsd7b
12047	Bcl2a1d	21745	Tep1
170716	Cyp4f13	22117	Tst
17855	Mvk	233410	Zfp592
69499	Tsr2	236930	Ercc6l
209387	Trim30d	244895	Peak1
239839	Ccdc14	245622	Fam199x
170770	Bbc3	56190	Rbm38
270210	Zfp651	67948	Fbxo28
66980	Zdhhc6	69568	Vkorc1l1
66988	Lap3	70998	Phf6
22668	Sf1	71131	Zfp689
75029	Purg	71701	Pnpt1
233571	P2ry6	71972	Dnmbp
65116	Prrg2	76357	Trmt5
22353	Vip	93841	Uchl4
237339	L3mbtl3	106861	Abhd3
223646	Naprt	110751	Adam33
98267	Stk17b	230676	Szt2
211135	D130040H23Rik	236920	Stard8
23900	Hcst	432879	Kbtbd6
14664	Slc6a9	56874	Rnf32
19881	Rom1	93742	Pard3
232875	Zscan18	94180	Acsbg1
73451	Zfp763	16499	Kcnab3
93836	Rnf111	213208	Il20rb
231238	Sel1l3	223843	Dbx2
232536	Mrps35	227289	Gpbar1
233919	Gpr26	26456	Sema4g
50767	Pnpla6	384619	Kash5
233274	Siglech	68874	Klhdc9
15278	Tfb2m	69623	Zfp33b
242662	Rims3	71584	Gdpd2
104479	Ccdc117	71834	Zbtb43
20466	Sin3a	78783	Brpf1
100702	Gbp6	79263	Trim39
22413	Wnt2	170755	Sgk3
208158	Map6d1	20608	Sstr4
170823	Glmn	230809	Pdik1l
320119	Rps6kc1	26757	Dpysl4
241576	Ldlrad3	67222	Srfbp1
67458	Ergic1	69774	Ms4a6b
77286	Nkrf	83815	Cenpq
16480	Jup	12585	Cdr2
235584	Dusp7	19250	Ptpn14
269336	Ccdc32	269999	Orai3
81896	Ift122	66170	Chchd5
94047	Tmem121b	74051	Steap2
216274	Cep290	75847	Crppa
28109	D10Wsu102e	94279	Sfxn2
65103	Arl6ip6	100637	N4bp2l1
70235	Poc1a	101351	Eogt
170760	Acbd3	12122	Bid
18012	Neurod1	19650	Rbl1
66839	Dele1	217378	Dnajc27
12841	Col9a3	219144	Arl11
52231	Ankzf1	225348	Wdr36
17155	Man1a	236899	Pcyt1b
211652	Wwc1	237775	Zfp867
71983	Tmco6	319266	A130010J15Rik
240185	Jcad	54137	Acrbp
233103	Garre1	64685	Nmi
16792	Laptm5	67138	Herc6
68490	Zfp579	72290	Lsm11
56335	Mettl3	72925	Marchf1
67516	Kctd4	74201	Cep97
14766	Adgrg1	100233207	Gm17359
381802	Tsen2	12448	Ccne2
71592	Pogk	13809	Enpep
407812	Zfp941	17700	Mstn
260305	Nphp4	208650	Cblb
12046	Bcl2a1c	210106	Tent4a
74978	Lrriq1	214084	Slc18a2
224640	Lemd2	21415	Tcf7l1
17764	Mtf1	432486	Gnptab
268749	Rnf31	72351	Ptar1
27401	Skp2	73379	Dcbld2
241694	Ralgapa2	73873	Fam161a
72168	Aifm3	74102	Slc35a5
13929	Amz2	75669	Pik3r4
237860	Ssh2	84505	Setdb1
16365	Acod1	17828	Bloc1s5
13011	Cst7	211187	Lrtm2
81535	Sgpp1	213417	Klhdc8a
21929	Tnfaip3	215090	Maneal
237898	Usp32	230895	Vps13d
108101	Fermt3	234582	Ccdc102a
101100	Ttll3	270151	Nlrx1
76251	Ercc6l2	27368	Tbl2
28006	Washc2	66595	Aste1
259279	Tubgcp3	667306	Gm11634
12555	Cdh15	67769	Gpatch2
57813	Tk2	73205	C9orf72
270084	Lpcat2	76773	Wdyhv1
21410	Hnf1b	108657	Rnpepl1
64213	St7	209224	Enox2
98488	Gtf3c3	229473	Tmem131l
213053	Slc39a14	230279	Tmem268
54614	Prpf40b	233912	Armc5
72330	Klhl40	23863	Dand5
18045	Nfyb	23871	Ets1
68146	Arl13b	328162	Trmt61a
28071	Twistnb	381112	Arhgef33
14409	Gabrr2	59035	Carm1
100041599	LOC100041599	68616	Gdpd3
116870	Mta1	74268	Aven
93790	Nipa2	75425	Tti1
26404	Map3k12	99167	Ssx2ip
67112	Fgf22	11906	Zfhx3
78912	Sp2	216881	Wscd1
16598	Klf2	53902	Rcan3
19698	Relb	69605	Lnpk
240518	Peli3	107029	Me2
213773	Tbl3	110891	Slc8a2
67292	Pigc	12530	Cdc25a
26920	Cntrl	233987	Zfp958
70652	Tmem144	320100	Relt
233335	Synm	54140	Avpr1a
208846	Daam1	69020	Zfp707
80893	Tmprss5	83436	Plekha2
244431	Sgcz	115488119	Gm47655
68870	Ak8	19270	Ptprg
50527	Ero1a	20419	Shcbp1
71991	Ercc8	353047	Plekhm1
72960	Top1mt	74577	Glb1l
74392	Specc1l	101142	Itfg2
408068	Zfp738	104816	Aspg
113002583	Shld3	22044	Trh
244853	Nxpe4	233276	Tubgcp5
272396	Tarsl2	243574	Kbtbd8
12153	Bmp1	320634	Ocrl
110595	Timp4	78369	Icam4
228876	Zfp334	98388	Chst10
52118	Pvr	104831	Ptpn23
12267	C3ar1	18217	Ntsr2
26921	Map4k4	215789	Phactr2
78100	Msantd4	216766	Gemin5
69237	Gtpbp4	244891	Scaper
93881	Pcdhb10	72085	Osgepl1
67442	Retsat	114642	Brdt
12404	Cbln1	225049	Ttc7
20371	Foxp3	22690	Zfp28
209086	Samd9l	227334	Usp40
271221	Rubcnl	338346	Gpr21
193043	Zfp3	74211	1700017B05Rik
74720	Tmem114	100043403	Gm14410
75725	Phf14	11306	Abcb7
70571	Tcerg1l	12514	Cd68
66190	Acer3	14154	Fem1a
69312	Ppp1r42	17420	Mnat1
26372	Clcn6	52715	Ccdc43
100756	Usp30	60345	Nrip2
60425	Doc2g	70428	Polr3b
20418	Shc3	71715	Dhx35
66202	1110059G10Rik	72479	Hsdl2
320795	Pkn1	110094	Phka2
74775	Lmbr1l	16775	Lama4
17970	Ncf2	194237	Rimkla
29863	Pde7b	231380	Uba6
14385	Slc37a4	29870	Gtse1
56626	Poll	353310	Zfp703
232164	Paip2b	52708	Zfp410
19218	Ptger3	66405	Mcts2
18803	Plcg1	66570	Cenpm
66965	Ctu2	68298	Ncapd2
241656	Pak7	19357	Rad21
235779	Nlrp4g	22025	Nr2c1
66500	Slc30a7	66302	Rmdn1
16987	Lss	66930	Fank1
67296	Socs4	108147	Atic
108837	Ibtk	213753	Zfp598
217935	Wdr60	234413	Zfp961
72462	Rrp1b	66628	Thg1l
216578	Papolg	70804	Pgrmc2
272009	Srsf12	17423	Ndst2
56501	Elf4	216560	Wdpcp
245269	Nim1k	235048	Zfp599
70713	Gpr137c	26384	Gnpda1
240263	Fem1c	26912	Gcat
101359	Prrt4	66307	Isoc1
22253	Unc5c	68911	Pygo2
55950	Bri3	74427	Eaf1
242259	Slc44a5	102657	Cd276
26434	Prnd	12125	Bcl2l11
67028	2610002M06Rik	12958	Cryba2
17433	Mobp	226049	Dmrt2
56690	Mlycd	100764	Rita1
21951	Tnks	17454	Mov10
268721	Zswim8	217695	Zfyve1
268417	Zkscan17	233168	AI987944
68465	Adipor2	74019	Traf3ip1
70699	Nup205	12014	Bach2
239217	Kctd12	19821	Rnf2
71306	Mfap3l	224093	Fam43a
56546	Sec1	57748	Jmy
269389	Tox2	71726	Smug1
66665	Msantd3	75619	Fastkd2
74466	Mfsd13b	13650	Rhbdf1
78771	Mctp1	218973	Wdhd1
17281	Fyco1	228714	Kat14
72023	Cyb561d1	235028	Zfp426
27056	Irf5	209683	Ttc28
320683	Zfp629	22228	Ucp2
66313	Smurf2	224092	Lsg1
69944	2810021J22Rik	27276	Plekhb1
329641	Sertm1	13171	Dbt
56504	Srpk3	16009	Igfbp3
244713	Zfp317	66645	Pspc1
71710	Lrrcc1	74178	Stk40
270120	Fat3	116871	Mta3
59010	Sqor	66701	Spryd4
99696	Ankrd50	11303	Abca1
338521	Fa2h	14357	Dtx1
234967	Slc36a4	224143	Poglut1
209773	Dennd2a	228136	Zdhhc5
245595	Zfp711	66641	Sike1
13421	Dnase1l3	67946	Spata6
26896	Med14	192159	Prpf8
16907	Lmnb2	320615	Dop1a
215654	Cdh12	19725	Rfx2
16172	Il17ra	56437	Rrad
70478	Mipep	17218	Mcm5
80281	Cttnbp2nl	212398	Frat2
76781	Mettl4	215705	Arrdc1
18654	Pgf	22619	Siae
66443	Tnfaip8l1	13610	S1pr3
68187	Fam135a	26357	Abcg2
66922	Rras2	50493	Txnrd1
16842	Lef1	71371	Arid5b
104401	Pcnx3	272790	Magee2
57438	Marchf7	320011	Uggt1
17229	Tpsb2	433470	AA467197
432769	Zfp708	74148	Cluh
381411	Accsl	18764	Pkd2
75805	Nln	209225	Zfp710
22685	Zfp239	66615	Atg4b
71766	Raver1	72193	Scaf11
20855	Stc1	74133	Smg8
234219	Helt	11538	Adnp
212943	Tent5a	20773	Sptlc2
27261	Dok3	56517	Slc22a21
76448	Ppp1r18	69263	Rfc3
106512	Gpsm3	106894	Hmgxb3
64381	Ms4a8a	12140	Fabp7
14787	Rhpn1	217379	Ubxn2a
103551	Epop	544922	Zkscan4
382985	Rrm2b	108168680	LOC108168680
225467	Pggt1b	108689	Stn1
233865	D430042O09Rik	17850	Mmut
15464	Hrc	68082	Dusp19
20345	Selplg	16548	Khk
66768	Pacrgl	18515	Pbx2
11979	Atp7b	217684	Susd6
12454	Ccnk	22067	Trpc5
333883	Cd59b	27059	Sh3d19
19221	Ptgfrn	170460	Stard5
110639	Prps2	71116	Stx18
74648	S100pbp	12091	Glb1
100042074	Gm3650	18227	Nr4a2
16508	Kcnd2	56503	Ankrd49
17912	Myo1b	66211	Rpl3l
74277	Chic2	235606	Apeh
666173	Vps13b	27426	Nagpa
319535	Zfp182	64050	Yeats4
230500	Efcab7	116905	Dph1
15557	Htr1f	320191	Hook3
67731	Fbxo32	225791	Zadh2
74841	Usp38	236792	Mmgt1
11774	Ap3b1	231855	Ap5z1
240776	Kcnt2	399591	Tmsb15l
231727	B3gnt4	105663	Thtpa
67790	Rab39b	100163	Pafah2
209584	Tyw3	21887	Tle3
17901	Myl1	70536	Qpct
108150	Galnt7	69155	1810030O07Rik
327655	Ppip5k1	15107	Hadh
225998	Rorb	30935	Tor3a
16426	Itih3	71843	R3hcc1
216292	Mettl25	56274	Stk3
53897	Gal3st1	68910	Zfp467
214498	Cdc73	72136	Chst14
242481	Palm2	19248	Ptpn12
16493	Kcna5	69368	Wdfy1
105244844	Gm40378	14066	F3
212127	Proser1	20947	Swap70
72139	2610044O15Rik8	226178	Wbp1l
52846	Cnot11	98396	Slc41a1
116914	Slc19a2	231713	Naa25
239188	Enox1	105886298	Cmc4
226781	Slc30a10	109270	Prr5
234678	D230025D16Rik	21416	Tcf7l2
353234	Pcdha2	107723	Slc12a6
22688	Zfp26	20182	Rxrb
73467	1700066M21Rik	105349	Akr1c18
243328	Slc29a4	69617	Pitrm1
73072	Prr36	79566	Sh3bp5l
73668	Ttc21b	330301	Zfp786
224044	Cyp2ab1	53603	Tslp
103611159	Gm38667	67549	Gpr89
68283	9530077C05Rik	68636	Fahd1
20853	Stau1	68137	Kdelr1
50796	Dmrt1	12183	Bpgm
319801	Tigar	194126	Mtmr11
100862324	LOC100862324	15353	Hmg20b
237397	C2cd4c	67017	Fam210b
233060	Zfp382	54353	Skap2
18991	Pou3f1	213539	Bag2
26557	Homer2	66251	Arfgap3
54607	Socs6	103136	Pwp1
244666	Sprtn	108168376	Gm46620
244349	Kat6a	30937	Lmcd1
231503	Tmem150c	66101	Ppih
71682	Wdr27	13395	Dlx5
108811	Ccdc122	66637	Tsen15
333605	Frmpd4	56187	Rabggta
16328	Cep250	56249	Actr8
66707	Nkapl	227738	Lrsam1
109181	Trip11	23879	Fxr2
215418	Csrnp1	66597	Trim13
13733	Adgre1	15354	Hmgb3
108079	Prkaa2	224697	Adamts10
140497	Cd300c2	227733	Pip5kl1
382038	Urb2	66071	Ethe1
270802	BC048403	67015	Ccdc91
226182	Taf5	14082	Fadd
21917	Tmpo	230709	Zmpste24
108168393	Gm7276	236900	Pdk3
338351	Akap17b	67158	Sft2d3
29869	Ulk2	72371	2210408I21Rik
71544	Arhgap42	72565	Uaca
214105	Sox30	106564	Ppcs
74711	Ttll9	50755	Fbh1
271305	Phf21b	107305	Vps37c
212892	Rsph4a	17874	Myd88
22596	Xrcc5	72017	Cyb5r1
383787	Ankrd63	218756	Slc4a7
108853	Mtrf1l	21856	Timm44
17476	Mpeg1	84094	Plvap
52335	Atxn1l	27419	Naglu
70415	Stk26	229534	Pbxip1
68778	Gucd1	668661	2410002F23Rik
16554	Kif13b	103406	Zfr2
213391	Rassf4	117606	Boc
68473	Mob1b	210148	Slc30a6
14738	Gpr12	93716	Pcdhga8
240444	Kcng2	97212	Hadha
381644	Cep135	99412	Golga2
13637	Efna2	15356	Hmgcl
277360	Prex1	70762	Dclk2
224598	Zfp758	23854	Def8
622645	Tmem200c	66861	Dnajc10
268515	Bahcc1	243764	Chrm2
329910	Acot11	19125	Prodh
17425	Foxk1	66206	1110059E24Rik
241175	Cntnap5b	272347	Zfp398
21754	Tesk1	14735	Gpc4
12006	Axin2	235344	Sik2
93688	Klhl1	107515	Lgr4
12649	Chek1	19672	Rcn1
17920	Myo6	98932	Myl9
14823	Grm8	58800	Trpm7
227094	Nemp2	69608	Sec24d
58234	Shank3	70110	Ifi35
239731	Rimbp3	74140	Tm9sf1
16348	Invs	107272	Psat1
329502	Pla2g4e	382137	Fdxacb1
102638882	Gm35339	69550	Bst2
629242	Gm6958	19367	Rad9a
269152	Kif26b	14600	Ghr
625662	Ankrd31	16492	Kcna4
218441	Zfyve16	19876	Robo1
380654	Cfap54	104184	Blmh
17996	Neb	65246	Xpo7
93699	Pcdhgb1	13865	Nr2f1
13193	Dcx	237221	Gemin8
140740	Sec63	213435	Mylk3
		269823	Pon3
		224088	Atp13a3
		106821	Oard1
		109161	Ube2q2
		12334	Capn2
		52521	Zfp622
		76281	Tax1bp3
		328580	Tubgcp6
		13382	Dld
		23991	Cib1
		80797	Clca3a2
		101502	Hsd3b7
		226043	Cbwd1
		212326	Fam149a
		225020	Fez2
		68520	Zfyve21
		321000	Lrif1
		238871	Pde4d
		94061	Mrpl1
		27078	B9d1
		12307	Calb1
		71279	Slc29a3
		12445	Ccnd3
		69482	Nup35
		100034363	Tmsb15b2
		12450	Ccng1
		75788	Smurf1
		242691	Gpatch3
		224647	Ilrun
		71148	Mier1
		68024	H2bc4
		103537	Mbtd1
		27049	Etv3
		20869	Stk11
		71310	Tbc1d9
		433698	Fam205a1
		13685	Eif4ebp1
		100532	Rell1
		17190	Mbd1
		69747	Zswim7
		50850	Spast
		211556	Ap1ar
		64540	Tspan4
		245386	Tmem255a
		214897	Csnk1g1
		27279	Tnfrsf12a
		107566	Arl2bp
		66129	Prxl2c
		100336	Ppp1r8
		101604	E430018J23Rik
		381668	Fbrsl1
		19414	Rasa3
		18081	Ninj1
		68927	Ptcd2
		17775	Laptm4a
		108160	Fam50a
		13849	Ephx1
		13405	Dmd
		230857	Ece1
		102032	Smim19
		27784	Commd8
		67515	Ttc33
		59043	Wsb2
		69504	Zfp932
		330177	Taok3
		74600	Mrpl47
		12854	Cort
		242557	Atg4c
		74451	Pgs1
		67890	Ufm1
		246317	Neto1
		109674	Ampd2
		75099	Lysmd4
		237823	Pfas
		74383	Ubap2l
		14950	H13
		245020	Slc35g2
		19662	Rbp4
